# Supplementary material for: Estimating overannotation across prokaryotic genomes using BLAST+, UBLAST, LAST and BLAT
Source: BMC Res Notes. 2014 Sep 16;7:651. doi: 10.1186/1756-0500-7-651 (PMC4180129; doi:10.1186/1756-0500-7-651)
Supplement: Supplementary file 1 — Additional file 1: Run times. Run times for each experiment. Ten genomes, four programs. Times included are real, user and system times as reported by the time built-in command of the bash shell. (ZIP 4 KB) [file 13104_2013_3190_MOESM1_ESM.zip]

Archive with 1 entries (1 files):
- 2126889329114349_add1.bz2
