# Supplementary material for: Estimating overannotation across prokaryotic genomes using BLAST+, UBLAST, LAST and BLAT
Source: BMC Res Notes. 2014 Sep 16;7:651. doi: 10.1186/1756-0500-7-651 (PMC4180129; doi:10.1186/1756-0500-7-651)
Supplement: Supplementary file 5 — Additional file 5: Overannotation estimates (UBLAST). Tab-separated tables with total annotated gene counts, total gene estimates as calculated from the proportion of genes whose proteins match proteins in the SwissProt database, and the resulting overannotation as a percent of the total gene estimate. (ZIP 31 KB) [file 13104_2013_3190_MOESM5_ESM.zip]

Archive with 1 entries (1 files):
- 2126889329114349_add5.bz2
